# Supplementary material for: The study on the association between Beijing genotype family and drug susceptibility phenotypes of Mycobacterium tuberculosis in Beijing
Source: Sci Rep. 2017 Nov 8;7:15076. doi: 10.1038/s41598-017-14119-z (PMC5678160; doi:10.1038/s41598-017-14119-z)
Supplement: Supplementary file 2 — Supplementary Dataset File [file 41598_2017_14119_MOESM2_ESM.xlsx]

## Sheet: spo-vntr-dst
	Additional file : Detailed information about genotyping patterns and DST results isolated from 268 M.tb strains in Beijing.
	ID	Spoligotype Octal code	lineage	12-VNTR	DST
					INH	RFP	SM	EMB
	BJ188	000000000003771	Beijing	453500045533	R*	R	S#	S
	BJ193	000000000003771	Beijing	444502245533	S	S	S	S
	BJ246	000000000003771	Beijing	343622245533	R	R	S	S
	BJ247	000000000003771	Beijing	233522245533	R	R	S	S
	BJ248	000000000003771	Beijing	453522245333	S	S	S	S
	BJ249	000000000003771	Beijing	433622245533	S	S	S	S
	BJ250	000000000003771	Beijing	453622245533	S	S	S	S
	BJ251	777777777760731	T2	233321225323	S	S	S	S
	BJ264	777777777760771	T1	233133125734	R	R	R	S
	BJ265	000000000003771	Beijing	453523245533	S	S	S	S
	BJ266	000000000003771	Beijing	453622245534	S	S	S	S
	BJ267	000000000003771	Beijing	442722245533	S	S	S	S
	BJ269	000000000003771	Beijing	454622045533	R	S	R	S
	BJ270	000000000003771	Beijing	443622245533	S	S	S	S
	BJ271	000000000003771	Beijing	453623245430	R	S	R	S
	BJ273	000000000003771	Beijing	453522245533	S	S	S	S
	BJ274	000000000003700	Beijing-like	454622245533	S	S	S	S
	BJ275	000000000003771	Beijing	454522145530	S	S	S	S
	BJ276	777777777763771	MANU2	714623245424	R	R	R	s
	BJ277	000000000003771	Beijing	454323245533	R	S	S	S
	BJ278	000000000003771	Beijing	454720145323	S	S	S	S
	BJ395	677777777760771	new found	253522345634	S	S	S	S
	BJ396	777777777760731	T2	233321225323	S	S	S	S
	BJ397	000000000003771	Beijing	453522245333	S	S	S	S
	BJ398	000000000003771	Beijing	454522145530	S	S	S	S
	BJ399	000000000003771	Beijing	464622245533	S	S	R	S
	BJ400	000000000003771	Beijing	433622245533	S	S	S	S
	BJ401	000000000003771	Beijing	434622245533	S	S	S	S
	BJ402	000000000003771	Beijing	454622245533	S	S	S	S
	BJ403	000000000003771	Beijing	464522245533	S	S	S	S
	BJ404	000000000003771	Beijing	434622245533	S	S	S	S
	BJ405	000000000003771	Beijing	454521145533	S	S	S	S
	BJ406	777777777760771	T1	444622245533	S	S	S	S
	BJ407	777777777763771	MANU2	234321245430	S	S	S	S
	BJ408	000000000003771	Beijing	454523325835	S	S	R	S
	BJ409	777777777763771	MANU2	234321245430	R	R	R	R
	BJ411	000000000003771	Beijing	444521225533	S	S	S	S
	BJ412	000000000003771	Beijing	414632245523	R	R	S	S
	BJ413	777777001760771	T1	244622245533	S	R	S	S
	BJ414	777777777760731	T2	414321245531	S	S	S	S
	BJ415	000000000003771	Beijing	424523245533	R	R	S	S
	BJ416	000000000003771	Beijing	454521245533	S	S	S	S
	BJ417	000000000003771	Beijing	454622345835	S	R	S	S
	BJ418	000000000003771	Beijing	753522245333	S	S	S	S
	BJ419	000000000003771	Beijing	353522245533	S	S	S	S
	BJ420	000000000003771	Beijing	733522145533	S	S	S	S
	BJ421	000000000003771	Beijing	453523345835	R	R	R	S
	BJ422	000000000003771	Beijing	453423345836	S	S	S	S
	BJ423	000000000003771	Beijing	453523145533	S	S	S	S
	BJ424	000000000003771	Beijing	443621225533	S	S	S	S
	BJ425	000000000003771	Beijing	453503245533	S	S	S	S
	BJ426	000000000003771	Beijing	443623245533	S	S	S	S
	BJ427	000000000003771	Beijing	452523245533	S	S	S	S
	BJ428	000000000003771	Beijing	753433245533	S	S	S	S
	BJ429	777777777763771	MANU2	234321245430	S	S	S	S
	BJ430	000000000003771	Beijing	453523245333	S	S	S	S
	BJ431	000000000003771	Beijing	453623225533	S	S	S	S
	BJ432	000000000003771	Beijing	253523245333	S	S	S	S
	BJ433	577737777760771	new found	433322245323	S	S	S	S
	BJ434	000000000003700	Beijing-like	754522145533	R	R	S	S
	BJ435	000000000003771	Beijing	254422145433	S	S	R	S
	BJ436	000000000003771	Beijing	444641345835	R	R	S	S
	BJ451	000000000003771	Beijing	454523145533	R	S	S	S
	BJ452	000000000003771	Beijing	454523245533	S	S	S	S
	BJ453	000000000003771	Beijing	444622146533	S	S	S	S
	BJ454	000000000003771	Beijing	453523245333	S	S	S	S
	BJ455	777777777770771	MANU3	734222145533	S	S	S	S
	BJ456	000000000003771	Beijing	454623245323	S	S	S	S
	BJ457	000000000003771	Beijing	254522246531	S	S	S	S
	BJ458	777777776760771	T1	244622245533	S	S	S	S
	BJ459	000000000003771	Beijing	444623245334	R	R	S	S
	BJ460	000000000003771	Beijing	444623245334	S	S	S	S
	BJ461	000000000003771	Beijing	254523245533	R	R	R	S
	BJ462	777777777760771	T1	244622245533	S	S	S	S
	BJ463	777777777763771	T2	414321245531	R	S	S	S
	BJ464	000000000003771	Beijing	244623245334	R	S	R	R
	BJ486	000000000003771	Beijing	453423145534	S	S	S	S
	BJ489	000000000003771	Beijing	453523146533	S	S	S	S
	BJ490	777777777760771	T1	444622245533	S	S	S	S
	BJ491	777777777760771	T1	654603045500	S	R	S	S
	BJ492	000000000003771	Beijing	563622345533	R	S	S	S
	BJ493	000000000003771	Beijing	454623245533	S	R	S	S
	BJ550	000000000003771	Beijing	733623345433	S	S	S	S
	BJ552	000000000003771	Beijing	413522245332	S	S	S	S
	BJ553	000000000003771	Beijing	554623245533	S	R	R	S
	BJ554	000000000003571	Beijing-like	744543246533	S	S	S	S
	BJ555	000000000003771	Beijing	453523235533	S	S	S	S
	BJ560	000000000003771	Beijing	753523335533	S	S	S	S
	BJ561	000000000003771	Beijing	754623245533	S	S	S	S
	BJ562	000000000003771	Beijing	454623246533	S	S	R	S
	BJ563	000000000003771	Beijing	754623245533	S	S	R	S
	BJ564	000000000003771	Beijing	444622245524	S	S	S	S
	BJ565	000000000003771	Beijing	753523245533	S	S	S	S
	BJ567	000000000003771	Beijing	453623245533	S	S	S	S
	BJ568	577777777760771	T1	233322226323	S	S	S	S
	BJ569	777777757760771	T5	333322245524	S	S	S	S
	BJ570	000000000003771	Beijing	453623245533	S	S	S	S
	BJ571	000000000003771	Beijing	453523246533	S	S	R	S
	BJ572	774177777413731	EAI1_SOM	253213145534	S	S	S	S
	BJ593	000000000003771	Beijing	453623245533	S	S	S	S
	BJ594	000000000003771	Beijing	453623245533	S	S	S	S
	BJ595	000000000003771	Beijing	454623245533	S	S	S	S
	BJ596	000000000003771	Beijing	465523245533	S	S	S	S
	BJ597	000000000003771	Beijing	744323245543	S	S	S	S
	BJ598	000000000003771	Beijing	454623245533	S	S	S	S
	BJ599	000000000003771	Beijing	654623245533	S	S	S	S
	BJ600	000000000003771	Beijing	465523245533	S	S	S	S
	BJ615	000000000003771	Beijing	754622245533	R	S	S	S
	BJ621	000000000003771	Beijing	754624245333	S	S	S	S
	BJ622	000000000003771	Beijing	765523245533	R	S	S	S
	BJ623	000000000003771	Beijing	754523226533	S	S	S	S
	BJ624	000000000003771	Beijing	754623245533	S	S	S	S
	BJ625	000000000003771	Beijing	764623245333	S	S	S	S
	BJ627	000000000003771	Beijing	753622225533	S	S	S	S
	BJ628	000000000003771	Beijing	754523245533	S	S	S	S
	BJ629	000000000003771	Beijing	654523245533	S	S	S	S
	BJ630	000000000003771	Beijing	554523245533	S	S	S	S
	BJ742	000000000003771	Beijing	465523245533	S	S	S	S
	BJ743	000000000003771	Beijing	465523245533	S	S	S	S
	BJ766	330000326043771	new found	453622245531	S	S	R	S
	BJ783	000000000003371	Beijing-like	443642345533	S	S	S	S
	BJ784	777777777760731	T2	614321245531	S	S	S	S
	BJ785	000000000003371	Beijing-like	654523226533	S	S	S	S
	BJ786	000000000003371	Beijing-like	442642345533	S	S	S	S
	BJ787	000000000003371	Beijing-like	753622225533	S	S	S	S
	BJ831	000000000003371	Beijing-like	453332345433	S	S	S	S
	BJ853	000000000003371	Beijing-like	454622345533	S	S	S	S
	BJ870	770777777763771	new found	234155345442	R	R	R	S
	BJ871	770777777763771	new found	253523345543	S	S	S	S
	BJ874	000000000003371	Beijing-like	654523226533	S	S	S	S
	BJ877	000000000003371	Beijing-like	224423345423	S	S	S	S
	BJ879	000000000003771	Beijing	454523226533	S	S	S	S
	BJ880	000000000003771	Beijing	454623245533	R	R	R	S
	BJ881	000000000003371	Beijing-like	764623245333	S	S	S	S
	BJ882	000000000003371	Beijing-like	753622225533	S	S	S	S
	BJ883	000000000003371	Beijing-like	654523245533	S	S	S	S
	BJ884	000000000003371	Beijing-like	654523245533	S	S	S	S
	BJ887	000000000003371	Beijing-like	654523245533	S	S	R	S
	BJ888	000000000003371	Beijing-like	764623245333	S	S	S	S
	BJ889	000000000003371	Beijing-like	753622225533	S	S	S	S
	BJ890	000000000003371	Beijing-like	754523245533	S	S	S	S
	BJ891	777777777760700	T1	233322226323	S	S	S	S
	BJ892	000000000003371	Beijing-like	664623245333	S	S	S	S
	BJ893	703777740003771	CAS1-Delhi	253433426535	S	S	S	S
	BJ894	000000000003771	Beijing	764623245333	S	S	S	S
	BJ896	000000000003771	Beijing	753622225533	R	R	R	S
	BJ897	000000000003771	Beijing	654523245533	S	S	S	S
	BJ898	777777777763771	MANU2	653620325423	R	S	S	S
	BJ899	000000000003771	Beijing	753622225533	R	R	R	R
	BJ902	000000000003771	Beijing	764623245333	S	S	S	S
	BJ903	777777777720771	H3-variant	244622345533	S	S	S	S
	BJ904	000000000003771	Beijing	254622345323	S	S	S	S
	BJ905	777775777763771	new found	244422345533	S	S	R	S
	BJ906	000000000003771	Beijing	664623245333	S	S	S	S
	BJ907	000000000003771	Beijing	454622345043	S	S	S	S
	BJ911	000000000003771	Beijing	465523245533	R	S	R	R
	BJ917	000000000003771	Beijing	744323245543	S	S	S	S
	BJ919	000000000003771	Beijing	254623246533	R	R	S	S
	BJ920	000000000003771	Beijing	654623245533	S	S	S	S
	BJ921	000000000003771	Beijing	465523245533	S	S	S	S
	BJ923	776367777763771	new found	653623325643	S	S	S	S
	BJ942	000000000003771	Beijing	465523245533	S	S	S	S
	BJ943	000000000003771	Beijing	744323245543	S	S	S	S
	BJ944	000000000003771	Beijing	654623245533	S	S	S	S
	BJ950	000000000003771	Beijing	654623245533	S	S	S	S
	BJ989	000000000003771	Beijing	765523245533	S	S	S	S
	BJ1137	000000000003771	Beijing	744323245543	R	R	R	R
	BJ1141	000000000003771	Beijing	254623246533	R	R	S	S
	BJ1161	000000000003771	Beijing	654623245533	R	S	S	S
	BJ1162	000000000003771	Beijing	464522345335	S	S	R	S
	BJ1163	000000000003771	Beijing	554523445525	S	R	S	S
	BJ1164	000000000003771	Beijing	154632345533	S	S	S	S
	BJ1165	000000000003771	Beijing	364522345533	R	R	R	S
	BJ1167	770777767763771	new found	463523245533	S	S	S	S
	BJ1172	000000000003771	Beijing	463522345531	S	S	S	S
	BJ1174	000000000003771	Beijing	544622345333	S	S	S	S
	BJ1175	000000000003771	Beijing	454622145533	S	S	S	S
	BJ1177	570000000003771	new found	254423345345	S	S	S	S
	BJ1178	000000000003771	Beijing	254623246533	R	R	R	S
	BJ1181	777777777760400	T1	453522346345	S	S	S	S
	BJ1182	000000000003771	Beijing	544622345333	S	S	S	S
	BJ1184	000000000003771	Beijing	744323245543	S	S	S	S
	BJ1186	770400220063771	new found	253523335533	S	S	S	S
	BJ1188	774777747763771	new found	444522345431	S	S	S	S
	BJ1189	000000000003771	Beijing	443523325423	R	S	R	S
	BJ1190	000000000003771	Beijing	444522345533	R	R	R	R
	BJ1191	000000000003771	Beijing	464523345533	S	S	S	S
	BJ1195	000000000003771	Beijing	443523325423	R	R	R	R
	BJ1197	000000000003771	Beijing	444523345523	R	R	R	R
	BJ1203	777777777760700	T1	353123145532	S	S	S	S
	BJ1218	000000000003771	Beijing	474523345433	R	R	R	S
	BJ1250	000000000003771	Beijing	464313326531	R	R	R	S
	BJ1251	000000000003771	Beijing	444623345333	S	S	S	S
	BJ1252	000000000003771	Beijing	453423345333	S	S	S	S
	BJ1254	000000000003771	Beijing	454623345533	S	S	S	S
	BJ1255	000000000003771	Beijing	334123145533	S	S	S	S
	BJ1256	000000000003771	Beijing	464313326531	R	R	R	R
	BJ1257	000000000003771	Beijing	454523345533	R	R	R	S
	BJ1268	777677777760771	T1	454434345321	S	S	S	S
	BJ1275	000000000003771	Beijing	454624345533	S	S	S	S
	BJ1276	000000000003771	Beijing	444623345533	S	S	S	S
	BJ1284	000000000003771	Beijing	454623345533	S	S	S	S
	BJ1285	777777777763771	MANU2	334222345333	S	S	S	S
	BJ1292	000000000003771	Beijing	454522345434	S	S	S	S
	BJ1301	777777777760771	T1	314133145323	S	S	S	S
	BJ1318	777777777763771	MANU2	454623345533	S	S	S	S
	BJ1332	775777777763771	new found	354220545254	R	R	R	R
	BJ1333	000000000003771	Beijing	444522345533	S	S	S	S
	BJ1335	000000000003771	Beijing	453522345533	R	S	R	S
	BJ1360	000000000003771	Beijing	454622345533	S	S	S	S
	BJ1375	000000000003771	Beijing	444532345533	S	S	S	S
	BJ1376	000000000003771	Beijing	454522345533	S	S	S	S
	BJ1378	000000000003771	Beijing	454522345433	S	S	S	S
	BJ1420	000000000003771	Beijing	144522245533	R	R	S	S
	BJ1435	000000000003771	Beijing	434522345533	S	S	S	S
	BJ1437	000000000003771	Beijing	254622345533	S	S	S	S
	BJ1438	000000000003771	Beijing	354522345443	S	S	S	S
	BJ1450	000000000003771	Beijing	434522345533	R	S	R	R
	BJ1451	000000000003771	Beijing	254622345533	S	S	S	S
	BJ1452	000000000003771	Beijing	454622345543	R	S	R	S
	BJ1469	000000000003771	Beijing	454622345543	S	S	R	S
	BJ1510	000000000003771	Beijing	354522345443	S	S	S	S
	BJ1512	000000000003771	Beijing	354422325543	R	R	R	S
	BJ1569	000000000003771	Beijing	453622343543	S	S	S	S
	BJ1570	000000000003771	Beijing	454622345543	S	S	S	S
	BJ1574	000000000003771	Beijing	454622345543	S	S	S	S
	BJ1651	000000000003771	Beijing	354422325543	S	S	R	S
	BJ1652	000000000003771	Beijing	444522325533	S	S	S	S
	BJ1669	000000000003771	Beijing	443542345533	R	R	R	R
	BJ1670	000000000003771	Beijing	344523125523	R	S	S	S
	BJ1671	000000000003771	Beijing	353443043523	R	S	S	S
	BJ1672	777777777760471	T1(T4-CE1 ancestor)	254723345543	R	R	R	R
	BJ1687	000000000003771	Beijing	444522345532	S	S	S	S
	BJ1692	000000000003771	Beijing	353663345433	S	S	R	S
	BJ1731	000000000003771	Beijing	414722325423	R	S	S	S
	BJ1742	077777777660071	new found	354523345543	S	S	R	S
	BJ1743	000000000003771	Beijing	454423345523	R	R	S	S
	BJ1744	000000000003771	Beijing	444623325523	R	S	R	S
	BJ1745	000000000003771	Beijing	354523325535	R	R	R	R
	BJ1749	000000000003771	Beijing	453523345534	S	S	S	S
	BJ1750	000000000003771	Beijing	353622625544	R	S	S	S
	BJ1758	000000000003771	Beijing	454523345433	S	S	R	S
	BJ1761	000000000003731	Beijing-like	453622325533	S	S	S	S
	BJ1791	000000000003771	Beijing	443642225543	R	S	R	S
	BJ1977	777777777760771	T1	353523345625	R	R	S	S
	BJ2021	000000000003771	Beijing	354622345543	R	R	R	S
	BJ2028	676773777777771	new found	453422345534	S	S	S	S
	BJ2034	000000000003771	Beijing	454732345544	R	R	R	R
	BJ2036	000000000003771	Beijing	433434325533	R	R	S	S
	BJ2038	000000000003771	Beijing	454621345543	R	R	R	R
	BJ2040	000000000003771	Beijing	443553345541	R	R	R	S
	BJ2042	000000000003771	Beijing	354552345345	R	R	R	R
	BJ2047	000000000003771	Beijing	344222445543	R	R	R	S
	BJ2053	000000000003771	Beijing	414221345531	R	R	R	S
	BJ2092	000000000003771	Beijing	444523245534	S	S	R	S
	BJ2101	000000000003771	Beijing	254623345533	S	S	S	S
	BJ2102	000000000003771	Beijing	454622345323	S	S	S	S
	BJ2125	777777777410771	T1	254523345532	S	S	S	S
	BJ2216	000000000003771	Beijing	313522335533	S	S	R	S
	BJ2217	400003637743771	new found	451223445545	S	S	R	S
	BJ2218	174000000003771	newfound	242430345443	S	S	S	S
	BJ2223	000000000003771	Beijing	454522345533	S	S	R	S
	BJ2233	000000000003771	Beijing	263622345533	S	R	S	S
	BJ2251	000000000003771	Beijing	344241345533	S	S	R	S
	BJ2286	000000000003771	Beijing	434522345533	S	S	S	R
	BJ2270	000000000003771	Beijing	314351345534	S	S	S	S
	BJ2304	000000000003771	Beijing	354652345333	S	S	R	S
	BJ2310	000000000003771	Beijing	454620345333	S	S	R	S
		* resistance	#susceptible
